# Supplementary material for: Can a linguistic serial founder effect originating in Africa explain the worldwide phonemic cline?
Source: J R Soc Interface. 2016 Apr;13(117):20160185. doi: 10.1098/rsif.2016.0185 (PMC4874439; doi:10.1098/rsif.2016.0185)
Supplement: Database [file rsif20160185supp1.xlsx]

## Sheet: Sheet1
Supplementary table S1 for J. Fort & J. Pérez-Losada, Can a linguistic serial founder effect originating in Africa
explain the worldwide phonemic cline?
Language names, WALS codes, families and distances from best-fit origin have been obtained from Supplementary
information, Table S1, Atkinson, Q.D. (2011a), Science 332, 346–349.
Numbers of phonemes (UPSID segments) have been obtained from from the website by prof. Henning Reetz
(http://web.phonetik.uni-frankfurt.de/upsid_nr_seg.html). See also Maddieson, I. & Precoda, K. (2011), Updating
UPSID, UCLA working papers in Phonetics 74, 104-11.
	Language Name	WALS code	Family	UPSID segments	Distance fom best fit origin(km)
1	Xoo	xoo	Khoisan	141	2838.76
2	Archi	arc	Nakh-Daghestanian	91	6097.65
3	Parauk	puk	Austro-Asiatic	77	10901.6
4	Lak	lak	Nakh-Daghestanian	69	6131.37
5	Irish	ird	Indo-European	69	8498.08
6	Rutul	rut	Nakh-Daghestanian	64	6103.33
7	Hadza	had	Hadza	62	2863.1
8	Hindi	hin	Indo-European	61	8691.81
9	Mazahua	maz	Oto-Manguean	60	20477.8
10	Dahalo	dah	Afro-Asiatic	59	3445.2
11	Igbo	igb	Niger-Congo	59	840.865
12	HmongNjua	hmo	Hmong-Mien	56	11214.8
13	Kabardian	kab	NorthwestCaucasian	56	6016.82
14	Kashmiri	kas	Indo-European	55	8383.79
15	Sedang	sed	Austro-Asiatic	55	12105.6
16	Lakkia	lkk	Tai-Kadai	55	11860.6
17	Sandawe	sdw	Khoisan	54	2859.42
18	Sui	sui	Tai-Kadai	54	11528.4
19	Iaai	iaa	Austronesian	52	19594.3
20	Chipewyan	chp	Na-Dene	52	16557
21	Lu	lu	Tai-Kadai	52	11066.2
22	Acoma	aco	Keresan	51	18601.2
23	NyahKur	nkt	Austro-Asiatic	50	11457.6
24	Haida	hai	Haida	49	15861.5
25	Naxi	nax	Sino-Tibetan	49	10775.5
26	Avar	ava	Nakh-Daghestanian	49	6111.7
27	Kwakwala	kwk	Wakashan	48	16250.9
28	Tera	ter	Afro-Asiatic	48	1385.42
29	Tlingit	tli	Na-Dene	48	15262.6
30	Kurdish	krd	Indo-European	47	5534.58
31	Navajo	nav	Na-Dene	47	18461.7
32	Yuchi	yuc	Yuchi	46	19457.9
33	Burmese	brm	Sino-Tibetan	46	10666.4
34	Norwegian	nor	Indo-European	46	8027.01
35	Iraqw	irq	Afro-Asiatic	45	2902.02
36	Eyak	eya	Na-Dene	45	14717.1
37	Saami	scs	Uralic	45	8133.63
38	Breton	bre	Indo-European	45	8020.35
39	Shuswap	shu	Salishan	44	16477.9
40	Ik	ik	Nilo-Saharan	44	2795.69
41	Burushaski	bur	Burushaski	43	8225.2
42	Bengali	ben	Indo-European	43	9970.79
43	Angas	anc	Afro-Asiatic	43	1194.6
44	GbeyaBossangoa	gbb	Niger-Congo	43	1249.75
45	Gelao	gla	Tai-Kadai	43	11479.7
46	Telugu	tel	Dravidian	43	9263.46
47	Yulu	yul	Nilo-Saharan	42	2053.63
48	Khmer	khm	Austro-Asiatic	42	11937.3
49	Kiowa	kio	Kiowa-Tanoan	42	18787.5
50	Bulgarian	bul	Indo-European	42	5760.14
51	Bru	brw	Austro-Asiatic	42	11699.3
52	Mien	mie	Hmong-Mien	41	11894.3
53	Khmu	kmu	Austro-Asiatic	41	11236.8
54	German	ger	Indo-European	41	7277.99
55	Gga	ga	Niger-Congo	41	1320.2
56	Tsimshian	tsi	Penutian	41	16034.7
57	Ngizim	ngz	Afro-Asiatic	40	1489.57
58	NeoAramaic	nap	Afro-Asiatic	40	5871.08
59	Hungarian	hun	Uralic	40	6368.74
60	Ewe	ewe	Niger-Congo	40	1313.06
61	Wolof	wlf	Niger-Congo	40	3348.59
62	Iranxe	irx	Arawakan	39	25815
63	Aymara	aym	Aymaran	39	25571.1
64	Nepali	nep	Indo-European	39	9357.23
65	Jaqaru	jaq	Aymaran	39	24979.7
66	Dan	dan	Niger-Congo	39	2169.92
67	Bashkir	bsk	Altaic	38	7516.7
68	Hausa	hau	Afro-Asiatic	38	1498.04
69	Pashto	psh	Indo-European	38	7564.18
70	Lam	lam	Afro-Asiatic	38	1266.44
71	Russian	rus	Indo-European	38	7094.69
72	Tiwa	twn	Kiowa-Tanoan	38	18542
73	Kohumono	koh	Niger-Congo	38	820.078
74	Amuzgo	amz	Oto-Manguean	37	20824.3
75	Lushootseed	lus	Salishan	37	16735.1
76	Tulu	tul	Dravidian	37	9086.56
77	Isoko	iso	Niger-Congo	37	832.313
78	French	fre	Indo-European	37	7651.92
79	Mundari	mun	Austro-Asiatic	37	9500.18
80	Tuareg	tug	Afro-Asiatic	37	2721.27
81	Amharic	amh	Afro-Asiatic	37	3391.29
82	Phlong	phl	Sino-Tibetan	37	11234.2
83	Quileute	qui	Chimakuan	37	16643.3
84	Sre	sre	Austro-Asiatic	37	12277.5
85	Konkani	kkn	Indo-European	37	8826.03
86	Zulu	zul	Niger-Congo	37	3858.81
87	Klamath	klm	Penutian	37	17263.4
88	Pez	pae	Pezan	37	23255.3
89	Sango	san	Niger-Congo	37	1171.64
90	Ijo	ijo	Niger-Congo	37	806.776
91	Kharia	khr	Austro-Asiatic	36	9487.13
92	Sinhala	snh	Indo-European	36	9903.46
93	Vietnamese	vie	Austro-Asiatic	36	12187
94	Guaran	gua	Tupian	36	27074.7
95	Armenian	arm	Indo-European	36	5840.48
96	Lua	lua	Niger-Congo	36	1525.6
97	Quechua	qco	Quechuan	36	25742.5
98	Alladian	ald	Niger-Congo	36	1692.83
99	Kotoko	ktk	Afro-Asiatic	36	1539.17
100	Yupik	yus	Eskimo-Aleut	36	13515.3
101	Karen	ksg	Sino-Tibetan	36	10897.8
102	Senadi	snd	Niger-Congo	36	2113.12
103	Lugbara	lug	Nilo-Saharan	36	2427.59
104	Zande	zan	Niger-Congo	35	1923.02
105	Tehuelche	teh	Chon	35	28932.7
106	Lahu	lah	Sino-Tibetan	35	10917.9
107	Yurok	yur	Algic	35	17268.1
108	Aghem	agh	Niger-Congo	35	881.856
109	Albanian	alb	Indo-European	35	6143.51
110	Ahtna	aht	Na-Dene	35	14623.9
111	Hupa	hup	Na-Dene	35	17306
112	PoAi	poa	Austronesian	35	19436.8
113	Arabic	aeg	Afro-Asiatic	35	4153.44
114	Wintu	win	Penutian	35	17363.2
115	Kanakuru	knk	Afro-Asiatic	35	1280.38
116	Awngi	awn	Afro-Asiatic	35	3289.2
117	Akan	akn	Niger-Congo	35	1470.91
118	Resgaro	res	Arawakan	35	23975.5
119	Amo	amo	Niger-Congo	35	1290.1
120	Nivkh	niv	Nivkh	35	12770.5
121	Nenets	nen	Uralic	35	9208.66
122	Hamer	hmr	Afro-Asiatic	35	3076.66
123	Bambara	bam	Niger-Congo	35	2418.98
124	Diegue	die	Hokan	34	18444.9
125	Ewondo	ewo	Niger-Congo	34	646.1
126	Kpelle	kpe	Niger-Congo	34	2348.62
127	Ogbia	ogb	Niger-Congo	34	750.322
128	Huitoto	hum	Huitotoan	34	23734.1
129	Yay	yay	Tai-Kadai	34	11432
130	Mumuye	mum	Niger-Congo	34	1164.1
131	Yakut	ykt	Altaic	34	11687.5
132	Lelemi	llm	Niger-Congo	34	1380.08
133	Kpan	kpa	Niger-Congo	34	984.041
134	Ocaina	oca	Huitotoan	34	23994.2
135	Doyayo	doy	Niger-Congo	34	1171.5
136	Georgian	geo	Kartvelian	34	5922.39
137	Soqotri	soq	Afro-Asiatic	34	7216.36
138	Ndut	ndt	Niger-Congo	34	3415.42
139	Tampulma	tmp	Niger-Congo	33	1709.98
140	Turkish	tur	Altaic	33	5218.23
141	Pacoh	pac	Austro-Asiatic	33	11937.9
142	Mazatec	mzc	Oto-Manguean	33	20779.8
143	Brahui	brh	Dravidian	33	7633.55
144	KomiZyrian	kzy	Uralic	33	8381.38
145	Azerbaijani	aze	Altaic	33	6117.96
146	Tigr	tgr	Afro-Asiatic	33	3742.01
147	Noni	non	Niger-Congo	33	860.708
148	Khalkha	kha	Altaic	33	10609.5
149	Bobo	bbf	Niger-Congo	33	2115.29
150	Bajau	baj	Austronesian	32	14645.1
151	Luo	luo	Nilo-Saharan	32	2806.79
152	Dinka	din	Nilo-Saharan	32	2317.96
153	Newari	new	Sino-Tibetan	32	9414.69
154	Yanyuwa	yny	Australian	32	16693
155	Khanty	kty	Uralic	32	8691.39
156	Mandarin	mnd	Sino-Tibetan	32	11418.9
157	Somali	som	Afro-Asiatic	32	3971.74
158	Korean	kor	Korean	32	12738.2
159	Tarok	tok	Niger-Congo	32	1140.84
160	Sliba	sba	Sliban	32	23496.7
161	Romanian	rom	Indo-European	32	6031.23
162	Epena	epe	Choco	31	23198.5
163	Bella	bco	Salishan	31	16137.6
164	Kawaiisu	kws	Uto-Aztecan	31	18060.7
165	Komo	kom	Nilo-Saharan	31	2906.3
166	Mba	mba	Niger-Congo	31	1740.38
167	Thai	tha	Tai-Kadai	30	11377.1
168	Daju	ddf	Nilo-Saharan	30	2295.88
169	NezPerce	nez	Penutian	30	17181.9
170	Uzbek	uzn	Altaic	30	7555.52
171	Jingpho	jng	Sino-Tibetan	30	10577.3
172	Tama	tma	Nilo-Saharan	30	2225.87
173	Fur	fur	Nilo-Saharan	30	2366.99
174	Apinay	api	Macro-Ge	30	26237.7
175	Persian	prs	Indo-European	30	6351.34
176	Kirghiz	kgz	Altaic	30	8276.86
177	Fulni	ful	Macro-Ge	30	27414
178	Arrernte	amp	Australian	30	17174.9
179	Fijian	fij	Austronesian	30	20632.3
180	Yucatec	yct	Mayan	30	20910.7
181	Bariba	brb	Niger-Congo	30	1470.54
182	Kera	ker	Afro-Asiatic	30	1377.37
183	Dizi	diz	Afro-Asiatic	30	3106.86
184	Kanuri	knr	Nilo-Saharan	29	1522.25
185	Wichita	wic	Caddoan	29	19216.7
186	Kullo	kul	Afro-Asiatic	29	3185.29
187	Bakair	bki	Cariban	29	26123.5
188	Dagbani	dgb	Niger-Congo	29	1634.93
189	Moro	mro	Niger-Congo	29	2658.97
190	Tamang	tam	Sino-Tibetan	29	9380.79
191	Maba	mab	Nilo-Saharan	29	2082.2
192	Dagur	dgr	Altaic	29	11937.5
193	Nganasan	nga	Uralic	29	10016.6
194	Yoruba	yor	Niger-Congo	29	1176.77
195	Ticuna	tic	Ticuna	29	24183
196	Tuvan	tuv	Altaic	29	9833.8
197	Huave	hve	Huavean	29	21020
198	Berta	ber	Nilo-Saharan	29	3066.33
199	DiolaFogny	dio	Niger-Congo	29	3226.36
200	Birom	bir	Niger-Congo	29	1215.75
201	Bai	bai	Sino-Tibetan	29	10834.7
202	Khasi	khs	Austro-Asiatic	29	10103.5
203	Moghol	mog	Altaic	29	7099.2
204	Javanese	jav	Austronesian	29	14149.3
205	Tol	tol	Tol	28	21536.9
206	Tzeltal	tza	Mayan	28	21112.2
207	Maasai	maa	Nilo-Saharan	28	2949.06
208	Sirion	srn	Tupian	28	25652.6
209	Woisika	woi	Trans-NewGuinea	28	15090.8
210	Muinane	mui	Huitotoan	28	23783.5
211	Hopi	hop	Uto-Aztecan	28	18388.9
212	Cams	cam	Cams?°	28	23401.2
213	Dogon	dts	Niger-Congo	28	2248.48
214	Kota	kot	Dravidian	28	9329.27
215	Basque	bsq	Basque	28	8024.97
216	Dangal	dnw	Afro-Asiatic	28	1781.45
217	Teke	tks	Niger-Congo	28	568.166
218	Karok	krk	Karok	27	17277.9
219	Ejagham	eja	Niger-Congo	27	746.907
220	Rukai	ruk	Austronesian	27	12896.2
221	Aleut	aea	Eskimo-Aleut	27	14629.4
222	Ojibwa	oji	Algic	27	18773.9
223	Kaingang	kng	Macro-Ge	27	27315.2
224	Kadugli	kad	Kadugli	27	2611.67
225	Klao	kla	Niger-Congo	27	2133.03
226	Even	evn	Altaic	27	11445.1
227	Kefa	kef	Afro-Asiatic	27	3112.48
228	Kam	kzh	Tai-Kadai	27	11620.1
229	Murle	mrl	Nilo-Saharan	26	2797.95
230	Yukaghir	yko	Yukaghir	26	12354.8
231	Tiwi	tiw	Australian	26	15832
232	Huastec	htc	Mayan	26	20237.2
233	Luise	lui	Uto-Aztecan	26	18337
234	Chamorro	cha	Austronesian	26	16303.1
235	Paiwan	pai	Austronesian	26	12913.5
236	Alawa	alw	Australian	26	16364.6
237	Mapudungun	map	Araucanian	26	27783.7
238	Gwari	gwa	Niger-Congo	26	1226.22
239	Yukaghir	ytu	Yukaghir	26	12259.8
240	Amuesha	amu	Arawakan	26	24708.8
241	Beja	bej	Afro-Asiatic	26	3602.1
242	Beembe	bee	Niger-Congo	26	588.636
243	Atayal	ata	Austronesian	26	12854.4
244	Kunama	knm	Nilo-Saharan	26	3494.94
245	Andoke	adk	Andoke	26	23780.2
246	Greek	grk	Indo-European	26	6024.79
247	Spanish	spa	Indo-European	25	8163.11
248	Mixtec	mxm	Oto-Manguean	25	20825.9
249	Panare	pnr	Cariban	25	23918.7
250	Nyimang	nyi	Nilo-Saharan	25	2648.17
251	Wapishana	wps	Arawakan	25	24664.3
252	Ket	ket	Yeniseian	25	9550.92
253	MurrinhPatha	mpa	Australian	25	15968.5
254	Iban	iba	Austronesian	25	13296.7
255	Xiamen	xia	Sino-Tibetan	25	12570.5
256	Malagasy	mal	Austronesian	25	19232.2
257	Temne	tne	Niger-Congo	25	2732.89
258	Fefe	fef	Niger-Congo	25	726.132
259	Zuni	zun	Zuni	25	18530
260	Chatino	cso	Oto-Manguean	25	20912.7
261	Finnish	fin	Uralic	25	7737.95
262	Temein	tmn	Nilo-Saharan	25	2641.43
263	Mambila	mla	Niger-Congo	25	916.255
264	Shiriana	shi	Yanomam	25	24337.1
265	Alamblak	ala	Sepik	25	16591.6
266	Mixtec	mxc	Oto-Manguean	25	20820.8
267	Nanai	nai	Altaic	24	12708.6
268	Ungarinjin	ung	Australian	24	15848.2
269	Japreria	jpr	Cariban	24	23206.5
270	KalaLagawYa	kly	Australian	24	16741.1
271	Bisa	bis	Niger-Congo	24	1796.46
272	Dani	dni	Trans-NewGuinea	24	16121.8
273	Koya	koy	Dravidian	24	9414.46
274	Trumai	tru	Trumai	24	26087.7
275	Bardi	brd	Australian	24	15678.9
276	Nishi	nis	Sino-Tibetan	24	10171.6
277	Hixkaryana	hix	Cariban	23	24921
278	Nunggubuyu	nug	Australian	23	16381.7
279	Movima	mov	Movima	23	25394.7
280	Ivatan	ivs	Austronesian	23	13119
281	Mixe	mtp	Mixe-Zoque	23	20871.3
282	Wahgi	wah	Trans-NewGuinea	23	16784
283	Caddo	cad	Caddoan	23	19389.7
284	WestMakian	wma	WestPapuan	23	14764.2
285	Cubeo	cub	Tucanoan	23	23712.5
286	Yagaria	ygr	Trans-NewGuinea	23	16877.2
287	Dadibi	dad	Teberan-Pawaian	23	16802.6
288	Yagua	yag	Peba-Yaguan	23	24056.1
289	Akawaio	akw	Cariban	23	24637.7
290	Maidu	mne	Penutian	23	17537.3
291	Tagalog	tag	Austronesian	23	13328.4
292	Barasano	bno	Tucanoan	23	23811.1
293	Tacana	tac	Tacanan	22	25249.2
294	Tiruray	try	Austronesian	22	14156.8
295	Maung	mau	Australian	22	16071.2
296	Cacua	cac	Cacua-Nukak	22	23771.9
297	Yaqui	yaq	Uto-Aztecan	22	19213.5
298	Carib	car	Cariban	22	25028.6
299	Savosavo	svs	Savosavo	22	18463.3
300	Zoque	zqc	Mixe-Zoque	22	21020.1
301	Totonac	tpa	Totonacan	22	20502.1
302	Baining	bng	Baining-Taulil	22	17483.1
303	Hakka	hak	Sino-Tibetan	22	12349.7
304	Garrwa	grr	Australian	22	16739.6
305	Greenlandic	grw	Eskimo-Aleut	22	18085.5
306	Lenakel	len	Austronesian	21	19815.1
307	Batak	bto	Austronesian	21	11905.8
308	Burarra	bua	Australian	21	16186.1
309	Kwaio	kwa	Austronesian	21	18580.8
310	Waray	wry	Australian	21	15975.4
311	Batak	bkr	Austronesian	21	11791.4
312	Koryak	kry	Chukotko-Kamchatkan	21	13290.7
313	Tsou	tso	Austronesian	21	12854.2
314	Fuzhou	fuz	Sino-Tibetan	21	12614.4
315	Yucuna	ycn	Arawakan	21	23850.2
316	Jomang	jom	Niger-Congo	21	2667.94
317	Bodo	bod	Sino-Tibetan	21	10054.9
318	Wantoat	wnt	Trans-NewGuinea	21	16979.6
319	Angaatiha	ant	Trans-NewGuinea	21	17001.1
320	Kuna	kun	Chibchan	21	22658.9
321	KaliaiKove	kkv	Austronesian	21	17279.6
322	Nobiin	nob	Nilo-Saharan	21	3402.26
323	Warao	wra	Warao	21	24385.3
324	Fasu	fas	Trans-NewGuinea	21	16678.7
325	Nahuatl	nht	Uto-Aztecan	20	20493.7
326	Nahuatl	nhn	Uto-Aztecan	20	20494
327	Amele	ame	Trans-NewGuinea	20	16846.1
328	Pohnpeian	poh	Austronesian	20	17845.6
329	Kunimaipa	kmp	Trans-NewGuinea	20	17095.1
330	Usan	usa	Trans-NewGuinea	20	16786.2
331	Yessan-Mayo	yes	Sepik	20	16493.3
332	Japanese	jpn	Japanese	20	13672.1
333	Ao	ao	Sino-Tibetan	20	10314.4
334	Bororo	brr	Macro-Ge	20	26133
335	Efik	efi	Niger-Congo	20	694.571
336	Kewa	kew	Trans-NewGuinea	20	16725
337	Maxakal	max	Macro-Ge	20	27667.2
338	Irarutu	irr	Austronesian	19	15527
339	Campa	cax	Arawakan	19	24896.1
340	Mor	mor	Austronesian	19	15747.6
341	Seneca	snc	Iroquoian	19	19209.3
342	Qawasqar	qaw	Alacalufan	19	28979
343	Yawa	yaw	Yawa	19	15741.9
344	Tetun	ttn	Austronesian	19	15241
345	Malakmalak	mlk	Australian	19	15928.6
346	Arabela	arb	Zaparoan	18	23781
347	Yareba	yar	Yareban	18	17331.5
348	WikMunkan	wmu	Australian	18	16926.1
349	Suena	sue	Trans-NewGuinea	18	17155.9
350	Tigak	tgk	Austronesian	17	17290.5
351	Dera	der	Senagi	17	16306.5
352	Cherokee	che	Iroquoian	17	19625.9
353	Maranao	mrn	Austronesian	17	14136.4
354	Asmat	asm	Trans-NewGuinea	17	16146.7
355	Bandjalang	byu	Australian	16	18758.9
356	Yidiny	yid	Australian	16	17471.6
357	Koiari	koi	Trans-NewGuinea	16	17215.5
358	Ainu	ain	Ainu	16	13493
359	Dyirbal	dyi	Australian	16	17506.5
360	Gadsup	gds	Trans-NewGuinea	15	16932.3
361	Ekari	eka	Trans-NewGuinea	15	15766.4
362	Toaripi	toa	Eleman	14	17052.7
363	Roro	ror	Austronesian	14	17105.4
364	Hawaiian	haw	Austronesian	13	22535.9
365	Piranha	prh	Mura	11	25033.5
366	Rotokas	rtk	WestBougainville	11	17866.3
